# Supplementary material for: The Application of Trauma-Informed Care to Health Care for Military-Connected Individuals
Source: MedEdPORTAL. 2024 Nov 5;20:11466. doi: 10.15766/mep_2374-8265.11466 (PMC11534622; doi:10.15766/mep_2374-8265.11466)
Supplement: Supplementary file 1 — Slide Set.pptxPresession Message.docxPre-Post Evaluation.docxFacilitator Guide.docx [file mep_2374-8265.11466-s001.zip]

Archive with 5 entries (5 files):
- C. Pre-Post Evaluation.docx
- D. Facilitator Guide.docx
- B. Presession Message.docx
- A. Slide Set.pptx
- _Educational Summary Report_11466.pdf
